# Supplementary material for: A Metabarcoding Analysis of the Mycobiome of Wheat Ears Across a Topographically Heterogeneous Field
Source: Front Microbiol. 2019 Sep 10;10:2095. doi: 10.3389/fmicb.2019.02095 (PMC6746991; doi:10.3389/fmicb.2019.02095)
Supplement: Supplementary file 2 [file Data_Sheet_2.ZIP]

Archive with 14 entries (13 files):
- scripts_and_data/
- scripts_and_data/.Rhistory
- scripts_and_data/coordinate.csv
- scripts_and_data/env.csv
- scripts_and_data/list_names.csv
- scripts_and_data/Raakow.dbf
- scripts_and_data/Raakow.prj
- scripts_and_data/Raakow.shp
- scripts_and_data/Raakow.shx
- scripts_and_data/script_dada2.R
- scripts_and_data/seqtab.csv
- scripts_and_data/Statistical_analysis.R
- scripts_and_data/tax20.csv
- scripts_and_data/taxa.csv
