# Supplementary material for: A Metabarcoding Analysis of the Mycobiome of Wheat Ears Across a Topographically Heterogeneous Field
Source: Front Microbiol. 2019 Sep 10;10:2095. doi: 10.3389/fmicb.2019.02095 (PMC6746991; doi:10.3389/fmicb.2019.02095)
Supplement: Supplementary file 2 [file Data_Sheet_2.ZIP › scripts_and_data/coordinate.csv]

X	Y	type	sporetrap	ID_1
13.61122653930785	53.353328973744617	top	y	25
13.609755930883473	53.352598941557069	top	y	30
13.610476863192609	53.3519891914098	top	n	23
13.616216451489825	53.351778677731318	top	y	8
13.616078782177281	53.353803709914459	top	n	7
13.615320237430689	53.351210767477021	top	y	9
13.613914834329252	53.355519544299597	bottom	y	14
13.613910850907228	53.351885541361177	bottom	y	10
13.616475193202294	53.354499123404494	bottom	y	3
13.617116813366541	53.355827059719253	bottom	y	4
13.612436509937412	53.351735330548458	bottom	n	20
13.613090866607179	53.351214223858662	bottom	y	21
13.611220820009123	53.356010617310325	maxslope	y	26
13.611018044031882	53.351450145149187	maxslope	y	22
13.616771911447309	53.351868466608309	maxslope	n	1
13.616903666030904	53.353215891950285	maxslope	y	2
13.609841538440334	53.353673964667387	maxslope	y	29
13.615803209560342	53.356039336598286	maxslope	n	5
13.610647030814016	53.355293241383819		n	27
13.614465403774325	53.353552253064819	kettlehole	y	12
13.611300409711712	53.352852297837771	kettlehole	y	24
13.613338293862647	53.354128641220264	kettlehole	y	18
13.61600324317606	53.355502378925877	kettlehole	n	6
13.614356339943027	53.352846537813008	kettlehole	y	11
13.610156843695991	53.354575845868212	various	y	28
13.612613900346291	53.356039460500945	various	n	16
13.614234760167097	53.356611120519219	various	y	15
13.612691007232465	53.352931631204925	various	n	19
13.614719939238137	53.354587123962965	various	n	13
13.613104698866806	53.354820670900324	various	y	17
