# Supplementary material for: A Metabarcoding Analysis of the Mycobiome of Wheat Ears Across a Topographically Heterogeneous Field
Source: Front Microbiol. 2019 Sep 10;10:2095. doi: 10.3389/fmicb.2019.02095 (PMC6746991; doi:10.3389/fmicb.2019.02095)
Supplement: Supplementary file 2 [file Data_Sheet_2.ZIP › scripts_and_data/env.csv]

	temperature	humidity	Soilhumidity	LWI	cm_height
ITS1F-ITS2R-P1-RA-01-2	16,85092292	90,09270833	0,291267708	65,6529375	84
ITS1F-ITS2R-P1-RA-02-2	16,1046125	93,87895833	0,32618	65,18891667	85,25
ITS1F-ITS2R-P1-RA-03-2	16,06039375	91,43833333	0,319076667	62,74683333	94,5
ITS1F-ITS2R-P1-RA-04-2	15,91449583	92,93333333	0,320795417	33,80322917	92
ITS1F-ITS2R-P1-RA-05-2	16,63914375	89,16375	0,278868333	30,4541875	87
ITS1F-ITS2R-P1-RA-06-2	16,88908542	83,678125	0,27517125	41,7716875	65,4
ITS1F-ITS2R-P1-RA-07-2	NA	NA	NA	NA	76,2
ITS1F-ITS2R-P1-RA-08-2	17,4404461	85,53956873	NA	NA	75,2
ITS1F-ITS2R-P1-RA-09-2	16,48369167	91,09666667	0,288887708	61,5299375	92,33333333
ITS1F-ITS2R-P1-RA-10-2	16,661825	88,865	0,257429792	57,18833333	88,2
ITS1F-ITS2R-P1-RA-11-2	15,56316667	92,84125	0,296770625	70,40579167	103
ITS1F-ITS2R-P1-RA-12-2	15,40242292	95,49583333	0,302849583	38,24647917	99,75
ITS1F-ITS2R-P1-RA-13-2	16,25585208	91,05854167	0,294975833	35,3775	93,6
ITS1F-ITS2R-P1-RA-14-2	16,16521667	92,271875	0,325222917	32,92077083	96,2
ITS1F-ITS2R-P1-RA-15-2	16,08456667	92,51520833	0,304150208	39,92527083	96
ITS1F-ITS2R-P1-RA-16-2	17,06957083	86,97895833	0,306261667	51,74679167	77,8
ITS1F-ITS2R-P1-RA-17-2	15,97002083	93,68395833	0,321271875	40,19941667	92,8
ITS1F-ITS2R-P1-RA-18-2	15,58923542	94,90229167	0,296454792	38,61810417	96,8
ITS1F-ITS2R-P1-RA-19-2	15,65037083	94,81666667	0,342292708	70,0356875	96,2
ITS1F-ITS2R-P1-RA-20-2	17,35784583	85,83395833	0,264029375	51,10047917	65,4
ITS1F-ITS2R-P1-RA-21-2	17,14074375	86,455625	0,276209583	58,79564583	68,4
ITS1F-ITS2R-P1-RA-22-2	16,22553125	90,30254167	0,321152292	64,2666875	93
ITS1F-ITS2R-P1-RA-23-2	17,52420417	84,1125	0,215609375	52,97191667	68,4
ITS1F-ITS2R-P1-RA-24-2	15,93935	92,97333333	0,249581458	63,24027083	96,2
ITS1F-ITS2R-P1-RA-25-2	16,87376875	87,23583333	0,268849792	58,4499375	77,4
ITS1F-ITS2R-P1-RA-26-2	15,8725125	92,55583333	0,303482292	63,97677083	97,2
ITS1F-ITS2R-P1-RA-27-2	16,09265625	93,48104167	0,306707292	60,817625	95
ITS1F-ITS2R-P1-RA-28-2	15,94653333	93,72979167	0,34513	58,855375	95,33333333
ITS1F-ITS2R-P1-RA-29-2	15,99725	92,57083333	0,268620417	54,72845833	96,6
ITS1F-ITS2R-P1-RA-30-2	16,41367292	88,97166667	0,197505	63,17020833	80,4
