# Supplementary material for: A Metabarcoding Analysis of the Mycobiome of Wheat Ears Across a Topographically Heterogeneous Field
Source: Front Microbiol. 2019 Sep 10;10:2095. doi: 10.3389/fmicb.2019.02095 (PMC6746991; doi:10.3389/fmicb.2019.02095)
Supplement: Supplementary file 2 [file Data_Sheet_2.ZIP › scripts_and_data/list_names.csv]

from	to
SRR8487203_1.fastq.gz	ITS1F-ITS2R-P1-RA-1-2_R1.fastq.gz
SRR8487203_2.fastq.gz	ITS1F-ITS2R-P1-RA-1-2_R2.fastq.gz
SRR8487204_1.fastq.gz	ITS1F-ITS2R-P1-RA-2-2_R1.fastq.gz
SRR8487204_2.fastq.gz	ITS1F-ITS2R-P1-RA-2-2_R2.fastq.gz
SRR8487201_1.fastq.gz	ITS1F-ITS2R-P1-RA-3-2_R1.fastq.gz
SRR8487201_2.fastq.gz	ITS1F-ITS2R-P1-RA-3-2_R2.fastq.gz
SRR8487202_1.fastq.gz	ITS1F-ITS2R-P1-RA-4-2_R1.fastq.gz
SRR8487202_2.fastq.gz	ITS1F-ITS2R-P1-RA-4-2_R2.fastq.gz
SRR8487199_1.fastq.gz	ITS1F-ITS2R-P1-RA-5-2_R1.fastq.gz
SRR8487199_2.fastq.gz	ITS1F-ITS2R-P1-RA-5-2_R2.fastq.gz
SRR8487200_1.fastq.gz	ITS1F-ITS2R-P1-RA-6-2_R1.fastq.gz
SRR8487200_2.fastq.gz	ITS1F-ITS2R-P1-RA-6-2_R2.fastq.gz
SRR8487197_1.fastq.gz	ITS1F-ITS2R-P1-RA-7-2_R1.fastq.gz
SRR8487197_2.fastq.gz	ITS1F-ITS2R-P1-RA-7-2_R2.fastq.gz
SRR8487198_1.fastq.gz	ITS1F-ITS2R-P1-RA-8-2_R1.fastq.gz
SRR8487198_2.fastq.gz	ITS1F-ITS2R-P1-RA-8-2_R2.fastq.gz
SRR8487205_1.fastq.gz	ITS1F-ITS2R-P1-RA-9-2_R1.fastq.gz
SRR8487205_2.fastq.gz	ITS1F-ITS2R-P1-RA-9-2_R2.fastq.gz
SRR8487206_1.fastq.gz	ITS1F-ITS2R-P1-RA-10-2_R1.fastq.gz
SRR8487206_2.fastq.gz	ITS1F-ITS2R-P1-RA-10-2_R2.fastq.gz
SRR8487215_1.fastq.gz	ITS1F-ITS2R-P1-RA-11-2_R1.fastq.gz
SRR8487215_2.fastq.gz	ITS1F-ITS2R-P1-RA-11-2_R2.fastq.gz
SRR8487216_1.fastq.gz	ITS1F-ITS2R-P1-RA-12-2_R1.fastq.gz
SRR8487216_2.fastq.gz	ITS1F-ITS2R-P1-RA-12-2_R2.fastq.gz
SRR8487213_1.fastq.gz	ITS1F-ITS2R-P1-RA-13-2_R1.fastq.gz
SRR8487213_2.fastq.gz	ITS1F-ITS2R-P1-RA-13-2_R2.fastq.gz
SRR8487214_1.fastq.gz	ITS1F-ITS2R-P1-RA-14-2_R1.fastq.gz
SRR8487214_2.fastq.gz	ITS1F-ITS2R-P1-RA-14-2_R2.fastq.gz
SRR8487211_1.fastq.gz	ITS1F-ITS2R-P1-RA-15-2_R1.fastq.gz
SRR8487211_2.fastq.gz	ITS1F-ITS2R-P1-RA-15-2_R2.fastq.gz
SRR8487212_1.fastq.gz	ITS1F-ITS2R-P1-RA-16-2_R1.fastq.gz
SRR8487212_2.fastq.gz	ITS1F-ITS2R-P1-RA-16-2_R2.fastq.gz
SRR8487209_1.fastq.gz	ITS1F-ITS2R-P1-RA-17-2_R1.fastq.gz
SRR8487209_2.fastq.gz	ITS1F-ITS2R-P1-RA-17-2_R2.fastq.gz
SRR8487210_1.fastq.gz	ITS1F-ITS2R-P1-RA-18-2_R1.fastq.gz
SRR8487210_2.fastq.gz	ITS1F-ITS2R-P1-RA-18-2_R2.fastq.gz
SRR8487207_1.fastq.gz	ITS1F-ITS2R-P1-RA-19-2_R1.fastq.gz
SRR8487207_2.fastq.gz	ITS1F-ITS2R-P1-RA-19-2_R2.fastq.gz
SRR8487208_1.fastq.gz	ITS1F-ITS2R-P1-RA-20-2_R1.fastq.gz
SRR8487208_2.fastq.gz	ITS1F-ITS2R-P1-RA-20-2_R2.fastq.gz
SRR8487194_1.fastq.gz	ITS1F-ITS2R-P1-RA-21-2_R1.fastq.gz
SRR8487194_2.fastq.gz	ITS1F-ITS2R-P1-RA-21-2_R2.fastq.gz
SRR8487193_1.fastq.gz	ITS1F-ITS2R-P1-RA-22-2_R1.fastq.gz
SRR8487193_2.fastq.gz	ITS1F-ITS2R-P1-RA-22-2_R2.fastq.gz
SRR8487192_1.fastq.gz	ITS1F-ITS2R-P1-RA-23-2_R1.fastq.gz
SRR8487192_2.fastq.gz	ITS1F-ITS2R-P1-RA-23-2_R2.fastq.gz
SRR8487191_1.fastq.gz	ITS1F-ITS2R-P1-RA-24-2_R1.fastq.gz
SRR8487191_2.fastq.gz	ITS1F-ITS2R-P1-RA-24-2_R2.fastq.gz
SRR8487190_1.fastq.gz	ITS1F-ITS2R-P1-RA-25-2_R1.fastq.gz
SRR8487190_2.fastq.gz	ITS1F-ITS2R-P1-RA-25-2_R2.fastq.gz
SRR8487189_1.fastq.gz	ITS1F-ITS2R-P1-RA-26-2_R1.fastq.gz
SRR8487189_2.fastq.gz	ITS1F-ITS2R-P1-RA-26-2_R2.fastq.gz
SRR8487188_1.fastq.gz	ITS1F-ITS2R-P1-RA-27-2_R1.fastq.gz
SRR8487188_2.fastq.gz	ITS1F-ITS2R-P1-RA-27-2_R2.fastq.gz
SRR8487187_1.fastq.gz	ITS1F-ITS2R-P1-RA-28-2_R1.fastq.gz
SRR8487187_2.fastq.gz	ITS1F-ITS2R-P1-RA-28-2_R2.fastq.gz
SRR8487196_1.fastq.gz	ITS1F-ITS2R-P1-RA-29-2_R1.fastq.gz
SRR8487196_2.fastq.gz	ITS1F-ITS2R-P1-RA-29-2_R2.fastq.gz
SRR8487195_1.fastq.gz	ITS1F-ITS2R-P1-RA-30-2_R1.fastq.gz
SRR8487195_2.fastq.gz	ITS1F-ITS2R-P1-RA-30-2_R2.fastq.gz
