# Supplementary material for: A Metabarcoding Analysis of the Mycobiome of Wheat Ears Across a Topographically Heterogeneous Field
Source: Front Microbiol. 2019 Sep 10;10:2095. doi: 10.3389/fmicb.2019.02095 (PMC6746991; doi:10.3389/fmicb.2019.02095)
Supplement: Supplementary file 2 [file Data_Sheet_2.ZIP › scripts_and_data/script_dada2.R]

# ITS pipeline by Gabriele Schiro
# Basically this pipeline: 
# https://benjjneb.github.io/dada2/ITS_workflow.html
# with some modifications to make it working 
#file_rename
dir<-dirname(rstudioapi::getSourceEditorContext()$path)
setwd(dir)
nameschange<-read.csv2("list_names.csv")
path <- "/home/gabri/Desktop/fastq1" ## CHANGE ME to the directory containing the fastq files.
setwd(path)
filefrom<-as.character(nameschange$from)
fileto<-as.character(nameschange$to)
for (i in 1:60) 
{file.rename(filefrom[i],fileto[i])
}
library(R.utils)
for (i in 1:60) 
{gunzip(fileto[i])}
####packages and files####
library(dada2)
library(ShortRead)
library(Biostrings)
#list.files(path)
fnFs <- sort(list.files(path, pattern = "1.fastq", full.names = TRUE))
fnRs <- sort(list.files(path, pattern = "2.fastq", full.names = TRUE))


####primer identification and removal####
FWD <- "CTTGGTCATTTAGAGGAAGTAA"  ## CHANGE ME to your forward primer sequence
REV <- "GCTGCGTTCTTCATCGATGC"  ## CHANGE ME...
#function to calculate primer orientation
allOrients <- function(primer) {
  # Create all orientations of the input sequence
  require(Biostrings)
  dna <- DNAString(primer)  # The Biostrings works w/ DNAString objects rather than character vectors
  orients <- c(Forward = dna, Complement = complement(dna), Reverse = reverse(dna), 
               RevComp = reverseComplement(dna))
  return(sapply(orients, toString))  # Convert back to character vector
}
FWD.orients <- allOrients(FWD)
REV.orients <- allOrients(REV)
#FWD.orients

#pre-filter primers to avoid sequences with "Ns", because they could trouble the primers
fnFs.filtN <- file.path(path, "filtN", basename(fnFs)) # Put N-filterd files in filtN/ subdirectory
fnRs.filtN <- file.path(path, "filtN", basename(fnRs))
filterAndTrim(fnFs, fnFs.filtN, fnRs, fnRs.filtN, maxN = 0, multithread = TRUE, compress = FALSE)

#count the number of times the primers appear in the reads
primerHits <- function(primer, fn) {
  # Counts number of reads in which the primer is found
  nhits <- vcountPattern(primer, sread(readFastq(fn)), fixed = FALSE)
  return(sum(nhits > 0))
}
rbind(FWD.ForwardReads = sapply(FWD.orients, primerHits, fn = fnFs.filtN[[1]]), 
      FWD.ReverseReads = sapply(FWD.orients, primerHits, fn = fnRs.filtN[[1]]), 
      REV.ForwardReads = sapply(REV.orients, primerHits, fn = fnFs.filtN[[1]]), 
      REV.ReverseReads = sapply(REV.orients, primerHits, fn = fnRs.filtN[[1]])) #some of the primers still need to be removed. We can do this with cutadapt

#IMPORTANT!!! first cutadapt has to be installed, follow the intructions on the cutadapt website

cutadapt <- "/home/gabri/.local/bin/cutadapt" # CHANGE ME to the cutadapt path on your machine

#check if cutadapt works
system2(cutadapt, args = "--version") # Run shell commands from R

path.cut <- file.path(path, "cutadapt")
if(!dir.exists(path.cut)) dir.create(path.cut)
fnFs.cut <- file.path(path.cut, basename(fnFs))
fnRs.cut <- file.path(path.cut, basename(fnRs))
FWD.RC <- dada2:::rc(FWD)
REV.RC <- dada2:::rc(REV)
# Trim FWD and the reverse-complement of REV off of R1 (forward reads)
R1.flags <- paste("-g", FWD, "-a", REV.RC) 
# Trim REV and the reverse-complement of FWD off of R2 (reverse reads)
R2.flags <- paste("-G", REV, "-A", FWD.RC) 
# Run Cutadapt
for(i in seq_along(fnFs)) {
  system2(cutadapt, args = c(R1.flags, R2.flags, "-n", 2, # -n 2 required to remove FWD and REV from reads
                             "-o", fnFs.cut[i], "-p", fnRs.cut[i], # output files
                             fnFs.filtN[i], fnRs.filtN[i])) # input files
}

#check if everythign went right with the primer removal
rbind(FWD.ForwardReads = sapply(FWD.orients, primerHits, fn = fnFs.cut[[1]]), 
      FWD.ReverseReads = sapply(FWD.orients, primerHits, fn = fnRs.cut[[1]]), 
      REV.ForwardReads = sapply(REV.orients, primerHits, fn = fnFs.cut[[1]]), 
      REV.ReverseReads = sapply(REV.orients, primerHits, fn = fnRs.cut[[1]]))

#primers were successfully removed


#### Quality check, filtering and match of forward and reverse ####
# Forward and reverse fastq filenames have the format:
cutFs <- sort(list.files(path.cut, pattern = "1.fastq", full.names = TRUE))
cutRs <- sort(list.files(path.cut, pattern = "2.fastq", full.names = TRUE))
# Extract sample names, assuming filenames have format:
get.sample.name <- function(fname) strsplit(basename(fname), "_")[[1]][1]
sample.names <- unname(sapply(cutFs, get.sample.name))
#head(sample.names)
#Inspect quality read profiles
#plotQualityProfile(cutFs[1:2])
#plotQualityProfile(cutFs[1:2])
#fiter and trim
filtFs <- file.path(path.cut, "filtered", basename(cutFs))
filtRs <- file.path(path.cut, "filtered", basename(cutRs))
out <- filterAndTrim(cutFs, filtFs, cutRs, filtRs, maxN = 0, maxEE = c(2, 2), 
                     truncQ = 2, minLen = 50, rm.phix = TRUE, compress = TRUE, multithread = TRUE)  # on windows, set multithread = FALSE
#head(out)
#learn the error rates
errF <- learnErrors(filtFs, multithread = TRUE)
errR <- learnErrors(filtRs, multithread = TRUE)

#Dereplicate identical reads
derepFs <- derepFastq(filtFs, verbose = TRUE)
derepRs <- derepFastq(filtRs, verbose = TRUE)
# Name the derep-class objects by the sample names
names(derepFs) <- sample.names
names(derepRs) <- sample.names

####Sample inference algorithm
dadaFs <- dada(derepFs, err = errF, multithread = TRUE)
dadaRs <- dada(derepRs, err = errR, multithread = TRUE)

####Merge pair reads
mergers <- mergePairs(dadaFs, derepFs, dadaRs, derepRs, verbose=TRUE)


#### make sequence table, remove chimeras, track reads through the pipeline####

seqtab <- makeSequenceTable(mergers)
dim(seqtab)
#remove chimeras
seqtab.nochim <- removeBimeraDenovo(seqtab, method="consensus", multithread=TRUE, verbose=TRUE)
# Inspect distribution of sequence length
#table(nchar(getSequences(seqtab.nochim)))
getN <- function(x) sum(getUniques(x))
track <- cbind(out, sapply(dadaFs, getN), sapply(dadaRs, getN), sapply(mergers, 
                                                                       getN), rowSums(seqtab.nochim))

# If processing a single sample, remove the sapply calls: e.g. replace
# sapply(dadaFs, getN) with getN(dadaFs)
colnames(track) <- c("input", "filtered", "denoisedF", "denoisedR", "merged", 
                     "nonchim")
rownames(track) <- sample.names
head(track)

####assign taxonomy, write csv tables####
unite.ref <- "Documents/metabarcoding/unite fasta file/sh_general_release_dynamic_s_01.12.2017.fasta"  # CHANGE ME to location on your machine
taxa <- assignTaxonomy(seqtab.nochim, unite.ref, multithread = TRUE, tryRC = TRUE)
#rownames(taxa) <- NULL
#head(taxa)
write.csv2(seqtab.nochim, "/home/gabri/Documents/metabarcoding/results/seqtab.csv")
write.csv2(taxa, "/home/gabri/Documents/metabarcoding/results/tax.csv", col.names=NA)
