# Supplementary material for: A Metabarcoding Analysis of the Mycobiome of Wheat Ears Across a Topographically Heterogeneous Field
Source: Front Microbiol. 2019 Sep 10;10:2095. doi: 10.3389/fmicb.2019.02095 (PMC6746991; doi:10.3389/fmicb.2019.02095)
Supplement: Supplementary file 2 [file Data_Sheet_2.ZIP › scripts_and_data/seqtab.csv]

	AAGTCGTAACAAGGTCTCCGTTGGTGAACCAGCGGAGGGATCATTACCGAGTTTACAACTCCCAAACCCCTGTGAACATACCTTATGTTGCCTCGGCGGATCAGCCCGCGCCCCGTAAAAAGGGACGGCCCGCCGCAGGAACCCTAAACTCTGTTTTTAGTGGAACTTCTGAGTATAAAAAACAAATAAATCAAAACTTTCAACAACGGATCTCTTGGTTCTG	AAGTCGTAACAAGGTCTCCGTAGGTGAACCTGCGGAGGGATCATTACAAGAACGCCCGGGCTTCGGCCTGGTTATTCATAACCCTTTGTTGTCCGACTCTGTTGCCTCCGGGGCGACCCTGCCTTCGGGCGGGGGCTCCGGGTGGACACTTCAAACTCTTGCGTAACTTTGCAGTCTGAGTAAACTTAATTAATAAATTAAAACTTTTAACAACGGATCTCTTGGTTCTG	AAGTCGTAACAAGGTCTCCGTAGGTGAACCTGCGGAGGGATCATTACTGAGTTTTTAACTCTCCAAACCATGTGAACTTACCACTGTTGCCTCGGTGGATGGTGCTGTCTCTCGGGACGGTACCACCGCCGGTGGACTACCTAAACTCTGTTAATTTTTGTCAATCTGAATCAAACTAAGAAATAAGTTAAAACTTTCAACAACGGATCTCTTGGTTCTG	AAGTCGTAACAAGGTCTCCGTAGGTGAACCTGCGGAGGGATCATTACACAATAACAAGGCGGGCTGGACACCCCCCGCTGGGCACTGCTTCACGGCGTGCGCGGCGGGGCCGGCCCTGCTGAATTATTCACCCGTGTCTTTTGCGTACTTCTTGTTTCCTGGGTGGGCTCGCCCGCCCTCAGGACCAACCACAAACCTTTTGCAATAGCAATCAGCGTCAGTAACAACGTAATTAATTACAACTTTCAACAACGGATCTCTTGGTTCTG	AAGTCATAACAAGGTTTCCGTAGGTGAACCTGCGGAAGGATCATTAATAATGCCCTCTGGCTTCGGTCAGCTGGGTTCAATGTGTGTCATCTCTTCGGAGATGGCCATCCACACACACCGTGAACTGTGACTTCGGTCATCACAAACTTTTAGTAATGAATGTAAAAATCATAACAAAATAAAACTTTTAACAACGGATCTCTTGGCTCTC	AAGTCGTAACAAGGTCTCCGTAGGTGAACCTGCGGAGGGATCATTACTGAGTTTTTAACTCTCCAAACCATGTGAACTTACCACTGTTGCCTCGGTGGATGGTGCTGTCTCTCGGGACGGTGCCACCGCCGGTGGACTACCTAAACTCTGTTAATTTTTGTCAATCTGAATCAAACTAAGAAATAAGTTAAAACTTTCAACAACGGATCTCTTGGTTCTG	AAGTCGTAACAAGGTCTCCGTAGGTGAACCTGCGGAGGGATCATTACTGAGTTTTTAACTCTCCAAACCATGTGAACTTACCACTGTTGCCTCGGTGGATGGTGCTGTCTCTCGGGACGGCGCCACCGCCGGTGGACTACCTAAACTCTGTTAATTTTTGTCAATCTGAATCAAACTAAGAAATAAGTTAAAACTTTCAACAACGGATCTCTTGGTTCTG	AAGTCGTAACAAGGTTTCCGTAGGTGAACCTGCGGAAGGATCATTAGTGAATAAATAGGGTGTCCAATTTAACTTGGAACCCGACCTTCTCACATCTAACCCTGTGCATCTGTATTAATGGCGAGCAATTTTCGGATTGTGAGCCATTTCACTTTATAAACACTAGTCTATGAATGTAAAATTTTTATAACAAATAAAAACTTTCAACAACGGATCTCTTGGCTCTC	AAGTCGTAACAAGGTCTCCGTAGGTGAACCTGCGGAGGGATCATTACAAGTGACCCCGGTCTAACCACCGGGATGTTCATAACCCTTTGTTGTCCGACTCTGTTGCCTCCGGGGCGACCCTGCCTTCGGGCGGGGGCTCCGGGTGGACACTTCAAACTCTTGCGTAACTTTGCAGTCTGAGTAAACTTAATTAATAAATTAAAACTTTTAACAACGGATCTCTTGGTTCTG	AAGTCGTAACAAGGTTTCCGTAGGTGAACCTGCGGAAGGATCATTACCTAGAGTTTGTAGACTTCGGTCTGCTACCTCTTACCCATGTCTTTTGAGTACCTTCGTTTCCTCGGCGGGTCCGCCCGCCGATTGGACAACATTCAAACCCTTTGCAGTTGCAATCAGCGTCTGAAAAAACATAATAGTTACAACTTTCAACAACGGATCTCTTGGTTCTG	AAAGTCGTAACAAGGTCTCCGTAGGTGAACCTGCGGAGGGATCATTACACAATAACAAGGCGGGCTGGACACCCCCCGCTGGGCACTGCTTCACGGCGTGCGCGGCGGGGCCGGCCCTGCTGAATTATTCACCCGTGTCTTTTGCGTACTTCTTGTTTCCTGGGTGGGCTCGCCCGCCCTCAGGACCAACCACAAACCTTTTGCAATAGCAATCAGCGTCAGTAACAACGTAATTAATTACAACTTTCAACAACGGATCTCTTGGTTCTG	AAGTCATAACAAGGTTTCCGTAGGTGAACCTGCGGAAGGATCATTAATAGTGCCCTCTGATGCAAATCATTGGGTTAGATCTGCTCTCTTCGCAAGAAGAGGGTTTCCATACACACCGTGAACTGTGGCTTCGGCCATCACAAACTGTTAGTAATGAATGTAATATCATAACAAAAACAAAACTTTTAACAACGGATCTCTTGGCTCTC	AAGTCGTAACAAGGTCTCCGTAGGTGAACCTGCGGAGGGATCATTACACAATAACCAGGCGGGCTGGACACCCCCCGCTGGGCACTGCTTCACGGCGTGCGCGGCGGGGCCGGCCCTGCTGAATTATTCACCCGTGTCTTTTGCGTACTTCTTGTTTCCTGGGTGGGCTCGCCCGCCCTCAGGACCAACCACAAACCTTTTGCAATAGCAATCAGCGTCAGTAACAACGTAATTAATTACAACTTTCAACAACGGATCTCTTGGTTCTG	AAGTCGTAACAAGGTTTCCGTAGGTGAACCTGCGGAAGGATCATTACCGAGAGTTGCAGGCTTTTGTCTGCCATCTCTTACCCATGTCTTTTGCGTACTACACGTTTCCTCGGCAGGTCCGCCTGCCGTTAGGACCACATTAAACCATTTGCAGTTGCAGTCAGCGTCTGAAAAACTTAATAATTACAACTTTTAACAACGGATCTCTTGGTTCTG	AAGTCATAACAAGGTTTCCGTAGGTGAACCTGCGGAAGGATCATTAATAGTGCCCATTGATGCAAATCATTGGGTTAGATCTGCCCTTATCGCAAGATGAGGGCTTCCATATACACCGTGAACTGTGGCTTCGGCCATCACAAACTGTTAGTAATGAATGTAATATCATAACAAAAACAAAACTTTTAACAACGGATCTCTTGGCTCTC	AAGTCGTAACAAGGTTTCCGTAGGTGAACCTGCGGAAGGATCATTACCGAGAGTTGCAGGCTTTTGTCTGCCATCTCTTACCCATGTCTTTTGCGTACTACACGTTTCCTCGGCAGGTCCGCCTGCCGTTAGGACCCCATTAAACCATTTGCAGTTGCAGTCAGCGTCTGAAAAACTTAATAATTACAACTTTTAACAACGGATCTCTTGGTTCTG	AAGTCATAACAAGGTTTCCGTAGGTGAACCTGCGGAAGGATCATTAATAATGCCCTCTGACGCAAGTCATTGGGTTAGATCTGCTCTCTTCGCAAGAAGAGGGTTTCCATACACACCGTGAACTGTGGCTTCGGCCATCACAAACTGTTAGTAATGAATGTAATATCATAACAAAAACAAAACTTTTAACAACGGATCTCTTGGCTCTC	AAGTCGTAACAAGGTCTCCGTAGGTGAACCTGCGGAGGGATCATTACACAATAACAAGGCGGGTTGGACACCCCCCGCTGGGCACTGCTTCACGGCGTGCGCGGCGGGGCCGGCCCTGCTGAATTATTTACCCGTGTCTTTTGCGTACTTCTTGTTTCCTGGGTGGGCTCGCCCGCCCTCAGGACCAACCACAAACCTTTTGCAATAGCAATCAGCGTCAGTAACAACGTAATTAATTACAACTTTCAACAACGGATCTCTTGGTTCTG	AAGTCGTAACAAGGTCTCCGTTGGTGAACCAGCGGAGGGATCATTACCGAGTTTACAACTCCCAAACCCCTGTGAACATACCTTAATGTTGCCTCGGCGGATCAGCCCGCGCCCCGTAAAACGGGACGGCCCGCCAGAGGACCCAAACTCTAATGTTTCTTATTGTAACTTCTGAGTAAAACAAACAAATAAATCAAAACTTTCAACAACGGATCTCTTGGTTCTG	AAGTCGTAACAAGGTCTCCGTAGGTGAACCTGCGGAGGGATCATTACACAATAACAAGGCGGGTTGGACACCCCCCGCTGGGCACTGCTTCACGGCGTGCGCGGCGGGGCCGGCCCTGCTGAATTATTCACCCGTGTCTTTTGCGTACTTCTTGTTTCCTGGGTGGGCTCGCCCGCCCTCAGGACCAACCACAAACCTTTTGCAATAGCAATCAGCGTCAGTAACAACGTAATTAATTACAACTTTCAACAACGGATCTCTTGGTTCTG	AAAGTCGTAACAAGGTCTCCGTAGGTGAACCTGCGGAGGGATCATTACACAATAACCAGGCGGGCTGGACACCCCCCGCTGGGCACTGCTTCACGGCGTGCGCGGCGGGGCCGGCCCTGCTGAATTATTCACCCGTGTCTTTTGCGTACTTCTTGTTTCCTGGGTGGGCTCGCCCGCCCTCAGGACCAACCACAAACCTTTTGCAATAGCAATCAGCGTCAGTAACAACGTAATTAATTACAACTTTCAACAACGGATCTCTTGGTTCTG	AAGTCGTAACAAGGTCTCCGTTGGTGAACCAGCGGAGGGATCATTACCGAGTTTACAACTCCCAAACCCCTGTGAACATACCTTTATGTTGCCTCGGCGGATCAGCCCGCGCCCCGTAAAACGGGACGGCCCGCCGCAGGAAACCCTAAACTCTGTTTTTAGTGGAACTTCTGAGTATAAAAAACAAATAAATCAAAACTTTCAACAACGGATCTCTTGGTTCTG	AAGTCGTAACAAGGTCTCCGTTGGTGAACCAGCGGAGGGATCATTACCGAGTTTACAACTCCCAAACCCCTGTGAACATACCTTATGTTGCCTCGGCGGATCAGCCCGCGCCCCGTAAAAAGGGACGGCCCGCCGCAGGAACCCTAAACTCTGTTTTTAGCGGAACTTCTGAGTATAAAAAACAAATAAATCAAAACTTTCAACAACGGATCTCTTGGTTCTG	AAGTCGTAACAAGGTCTCCGTAGGTGAACCTGCGGAGGGATCATTACAAGAACGCCCGGGCTTCGGCCTGGTTATTCATAACCCTTTGTTGTCCGACTCTGTTGCCTCCGGGGCGACCCTGCCTTCGGGCGGGGGCTCCGGGTGGACACTTCAAACTCTTGCGTAACTTTGCAGTCTGAGTAAACTTAATCAATAAATTAAAACTTTTAACAACGGATCTCTTGGTTCTG	AAGTCGTAACAAGGTTTCCGTAGGTGAACCTGCGGAAGGATCATTACAGAGTTCATGCCCGAAAGGGTAGACCTCCCACCCTTGTGTATTATTACTTTGTTGCTTTGGCGAGCTGCCTTCGGGCCTTGTATGCTCGCCAGAGAATACCAAAACTCTTTTTATTAATGTCGTCTGAGTACTATATAATAGTTAAAACTTTCAACAACGGATCTCTTGGTTCTG	AAAGTCGTAACAAGGTCTCCGTAGGTGAACCTGCGGAGGGATCATTACACAATAACAAGGCGGGTTGGACACCCCCCGCTGGGCACTGCTTCACGGCGTGCGCGGCGGGGCCGGCCCTGCTGAATTATTTACCCGTGTCTTTTGCGTACTTCTTGTTTCCTGGGTGGGCTCGCCCGCCCTCAGGACCAACCACAAACCTTTTGCAATAGCAATCAGCGTCAGTAACAACGTAATTAATTACAACTTTCAACAACGGATCTCTTGGTTCTG	AAAGTCGTAACAAGGTCTCCGTAGGTGAACCTGCGGAGGGATCATTACACAATAACAAGGCGGGTTGGACACCCCCCGCTGGGCACTGCTTCACGGCGTGCGCGGCGGGGCCGGCCCTGCTGAATTATTCACCCGTGTCTTTTGCGTACTTCTTGTTTCCTGGGTGGGCTCGCCCGCCCTCAGGACCAACCACAAACCTTTTGCAATAGCAATCAGCGTCAGTAACAACGTAATTAATTACAACTTTCAACAACGGATCTCTTGGTTCTG	AAGTCGTAACAAGGTTTCCGTAGGTGAACCTGCGGAAGGATCATTAATAAATGGCGAAGCTTTCGAGCCTAGCTTTTATCATCCTATACACCTGTGAACTATTTGCCTTCGGGCACCAAACAAACATAATGTAATGAATGTAATCTACTATAATAAATACAACTTTCAACAACGGATCTCTTGGCTCTC	AAGTCGTAACAAGGTCTCCGTAGGTGAACCTGCGGAGGGATCATTACTGAGTTTTTAACTCTCCAAACCATGTGAAATTACCACTGTTGCCTCGGTGGATGGTGCTGTCTCTCGGGACGGTACCACCGCCGGTGGACTACCTAAACTCTGTTAATTTTTGTCAATCTGAATCAAACTAAGAAATAAGTTAAAACTTTCAACAACGGATCTCTTGGTTCTG	AAGTCATAACAAGGTTTCCGTAGGTGAACCTGCGGAAGGATCATTAATAATGCCCTCTGGCTTCGGTCAGCTGGGTTCAAATGAGTGCCTTCTCTTCGGAGTTGGCCATCCTCACACACCGTGAACTGTGGCTTCGGCCATCACAAACTGTTAGTAATGAATGTAATATCATAACAAAAACAAAACTTTTAACAACGGATCTCTTGGCTCTC	AAGTCGTAACAAGGTTTCCGTAGGTGAACCTGCGGAAGGATCACTAGTGAATACATCGGGGAGCGTCTTAACTGACCTCCCCAACCCTTCACAATCCACATACACCTGTGCACAGTTTTGGCTTTTGAGCAATCGAAAGCCAATCATTTTATACAAACCCCTAGTTTAATGAATGTAACCGTTTTATATAAACAAAATAAAACTTTCAACAACGGATCTCTTGGTTCTC	AAGTCGTAACAAGGTTTCCGTAGGTGAACCTGCGGAAGGATCATTACAGAGTTCATGCCCGAAAGGGTAGACCTCCCACCCTTGTGTATTATTACTTTGTTGCTTTGGCGAGCTGCCCTCGGGCCTTGCGTGCTCGCCAGAGAAAACCAAAACTCTTTTTATTAATGTCGTCTGAGTACTATATAATAGTTAAAACTTTCAACAACGGATCTCTTGGTTCTG	AAGTCATAACAAGGTTTCCGTAGGTGAACCTGCGGAAGGATCATTAATAATGCTCTCTGGCTTCGGTCAGTTGAGTTCAATGAGTGCCTTCTCTTCGGAGTTGGCCATCCATACACACCGTGAACTGTGGCTTCGGCCATCACAAACTGTTAGTAATGAATGTAATATCATAACAAAAACAAAACTTTTAACAACGGATCTCTTGGCTCTC	AAGTCGTAACAAGGTTTCCGTAGGTGAACCTGCGGAAGGATCATTAATGAAATTTAAGGACGCTCTTTTTAGAGGTCCCCCCAATTACATTTTACCTTTACTCTGTGCACACACTACTCTTTACACCATTTCTTAACTCTATAGTTCTAAGAATGTAAAACAAGTCTCGAAAGAGCACCATAACAAAACAAAACTTTCGGCAACGGATCTCTTGGCTCTC	AAGTCGTAACAAGGTCTCCGTTGGTGAACCAGCGGAGGGATCATTACAGAGTTATACAACTCCCATACCATCTGTCAACCTACCCAGCTATGCCTCGGCGTAAGCTCGGCCGGGGGCGGTCCGGCGCTACCCTGTAGCGGCGGCCGCGCCACCTCGGCCGCGCCCGCCGGCGGTACACTAAACTATGTTTTACTTTACCTTCTGAGCGTCTTATTTTAATAAGTTAAAACTTTCAACAACGGATCTCTTGGTTCTG	AAGTCGTAACAAGGTCTCCGTAGGTGAACCTGCGGAGGGATCATTACACAAATATGAAGGCGGGCTGGAACCTCTCGGGGTTACAGCCTTGCTGAATTATTCACCCTTGTCTTTTGCGTACTTCTTGTTTCCTTGGTGGGTTCGCCCACCACTAGGACAAACATAAACCTTTTGTAATTGCAATCAGCGTCAGTAACAAATTAATAATTACAACTTTCAACAACGGATCTCTTGGTTCTG	AAGTCGTAACAAGGTCTCCGTTGGTGAACCAGCGGAGGGATCATTACCGAGTTTACAACTCCCAAACCCCTGTGAACATACCAATTGTTGCCTCGGCGGATCAGCCCGCTCCCGGTAAAACGGGACGGCCCGCCAGAGGACCCCTAAACTCTGTTTCTATATGTAACTTCTGAGTAAAACCATAAATAAATCAAAACTTTCAACAACGGATCTCTTGGTTCTG	AAGTCGTAACAAGGTCTCCGTAGGTGAACCTGCGGAGGGATCATTACACAAATATGAAGCCGGACTGGGATAGGGCCTCGCTGCCTTGCCCGTCTGGCGCCATATTCACCCATGTCTTTTTGCGTACTACTTGTTTCCTTGGCGGGTCCGCCCGCCAATTGGACCTTATTCAAACCTTTTTTTCAGTTGCAATCAGCGTCAGCAAAACAAATGTAATCAATTACAACTTTCAACAACGGATCTCTTGGTTCTG	AAGTCGTAACAAGGTTTCCGTAGGTGAACCTGCGGAAGGATCACTAGTGAATACATCGGGGAGCGTCTTAACTGACCTCCCCAACCCTTCACAATCCACATACACCTGTGCACTGTTTTGGCTTTTGAGCAATCGAAAGCCAATCATTTTATACAAACCCCTAGTTTAATGAATGTAACCGTTTTATATAAACAAAATAAAACTTTCAACAACGGATCTCTTGGTTCTC	AAGTCGTAACAAGGTCTCCGTTGGTGAACCAGCGGAGGGATCATTACAGAGTTATCCAACTCCCAAACCCATGTGAACTTATCTCTTTGTTGCCTCGGCGCAAGCTACCCGGGACCCAGCGCCCCGGGCGGCCCGCCGGCGGACAAACCAAACTCTTGTTATCTTAGTTGATTATCTGAGCGTCTTATTTAATAAGTCAAAACTTTCAACAACGGATCTCTTGGTTCTG	AAGTCGTAACAAGGTTTCCGTAGGTGAACCTGCGGAAGGATCATTAGTGAATCTAGGACGTCCAACTTAACTTGGAGTCCGAACTCTCACTTTCTAACCCTGTGCATCTGTTAATTGGAATAGTAGCTCTTCGGAGTGAACCACCATTCACTTATAAAACACAAAGTCTATGAATGTATACAAATTTATAACAAAACAAAACTTTCAACAACGGATCTCTTGGCTCTC	AAGTCGTAACAAGGTCTCCGTAGGTGAACCTGCGGAGGGATCATTACTGAGTTTTTAACTCTCCAAACCACGTGAACTTACCACTGTTGCCTCGGTGGATGGTGCTGTCTCTCGGGACGGTGCCACCGCCGGTGGACTACCTAAACTCTGTTAATTTTTGTCAATCTGAATCAAACTAAGAAATAAGTTAAAACTTTCAACAACGGATCTCTTGGTTCTG	AAGTCGTAACAAGGTTTCCGTAGGTGAACCTGCGGAAGGATCATTAAAGAGTAAGGGTGCTCAGCGCCCGACCTCCAACCCTTTGTTGTTAAAACTACCTTGTTGCTTTGGCGGGACCGCTCGGTCTCGAGCCGCTGGGGATTCGTCCCAGGCGAGCGCCCGCCAGAGTTAAACCAAACTCTTGTTATTTAACCGGTCGTCTGAGTTAAAATTTTGAATAAATCAAAACTTTCAACAACGGATCTCTTGGTTCTC	AAGTCGTAACAAGGTTTCCGTAGGTGAACCTGCGGAAGGATCATTAATAAACGGCGACGCTTTCGAGCTTAGCTTTTATATCCTTATACACCTGTGAACTATTTGCCTTTGGGCACAAACTTAAACATAATGTAATGAATGTAAACTATTATAACAAATACAACTTTCAACAACGGATCTCTTGGCTCTC	AAGTCGTAACAAGGTCTCCGTAGGTGAACCTGCGGAGGGATCATTACCGAGCGAGGGCCTCCGGGTCCGACCTCCAACCCTTTGTGAACACATCCCGTTGCTTCGGGGGCGACCCTGCCGGGCGCCCCCGGAGGACCACCAAAAAACACTGCATCTCTGCGTCGGAGTTTACGAGTAAATCGAAACAAAACTTTCAACAACGGATCTCTTGGTTCTG	AAGTCGTAACAAGGTTTCCGTAGGTGAACCTGCGGAAGGATCATTATTGAATTCAAATCATCTGTGGCTTCGGTCCGGATGTGCCAACAGGTAACACTGTTGGTAATTCTATCCATAACACCTGTGAACTGTTGGATGCTTGCATCCACTTTTATACTAAACATTATTGTAACAAATGTAGTCTTATTATAACTAATAAAACTTTTAACAACGGATCTCTTGGCTCTC	AAGTCATAACAAGGTTTCCGTAGGTGAACCTGCGGAAGGATCATTAATAGTGCCCTCTGATGCAAGTCATTGGGTTAGATCTGCTCTCCTCGCAAGAGGAGGGTTTCCATACACACCGTGAACTGTGGCTTCGGCCATCACAAACTGTTAGTAATGAATGTAAAATCATAACAAAAACAAAACTTTTAACAACGGATCTCTTGGCTCTC	AAGTCGTAACAAGGTTTCCGTAGGTGAACCTGCGGAAGGATCATTAGTGAATTGAGCTGGCTTCGGCCGCTCTGATCTATACACACCTGTGAACTGTTGGCCTTCGGGTCTTTAATTACAACTGTGACGAACGTAAATTATTATAACAAATAAAACTTTTAACAACGGATCTCTTGGCTCTC	AAGTCGTAACAAGGTCTCCGTAGGTGAACCTGCGGAGGGATCATTATATGACGCCCCAGGCTTGTACAGCTGGGAACGCACAACCCTTTGTTTTCCGACTCTGTTGCCTCCGGGGCGACCCTGCCTTCGGGCGGGGGCTCCGGGTGGACACTTCAAACTCTTGCGTAACTTTGCAGTCTGAGTAAACTTAATTAATAAATTAAAACTTTTAACAACGGATCTCTTGGTTCTG
ITS1F-ITS2R-P1-RA-01-2	17262	3049	448	0	226	188	0	253	371	321	1830	96	0	187	140	117	116	0	51	0	459	0	0	81	58	208	148	49	0	0	0	0	0	9	0	0	0	17	0	49	0	0	6	14	4	0	12	0	8
ITS1F-ITS2R-P1-RA-02-2	16088	2297	6107	0	1043	802	3135	322	451	238	1407	384	0	86	133	62	214	0	29	0	313	0	0	61	0	136	160	19	0	86	6	0	33	9	0	0	0	3	0	0	0	0	0	8	13	0	0	3	6
ITS1F-ITS2R-P1-RA-03-2	24623	797	503	649	235	556	293	72	78	68	0	171	168	42	76	35	51	100	0	71	0	658	0	0	0	0	0	0	0	0	0	0	5	0	0	6	0	0	6	0	0	0	0	5	2	0	7	0	0
ITS1F-ITS2R-P1-RA-04-2	31290	3060	4156	1838	2891	0	69	359	418	281	0	476	442	230	174	117	173	198	0	181	0	0	0	0	21	0	0	15	0	0	0	0	35	11	0	10	0	18	0	0	0	0	17	7	84	0	0	0	0
ITS1F-ITS2R-P1-RA-05-2	9804	6382	3113	0	1276	840	0	416	905	336	3743	177	0	295	71	120	104	0	37	0	938	0	0	89	18	471	396	62	0	0	37	0	30	0	0	33	0	57	36	0	0	0	34	13	0	33	12	15	35
ITS1F-ITS2R-P1-RA-06-2	6119	6081	118	3541	1904	0	19	1238	618	1495	0	616	1037	630	945	364	920	444	723	329	0	779	0	230	48	0	0	85	0	239	110	187	41	11	0	35	0	40	70	0	0	0	106	35	15	32	70	7	6
ITS1F-ITS2R-P1-RA-07-2	8205	8468	102	7795	4017	0	17	1038	1365	1255	0	722	1886	1155	191	900	299	979	25	584	0	0	0	232	49	0	0	212	0	35	129	0	24	147	0	115	0	67	96	0	0	0	90	85	24	11	11	315	24
ITS1F-ITS2R-P1-RA-08-2	14060	9436	202	5233	2164	0	67	713	1118	2027	0	438	1391	967	221	869	160	622	0	524	0	198	0	252	67	0	0	253	0	52	124	0	46	24	0	13	822	137	58	0	0	0	12	121	30	12	0	39	56
ITS1F-ITS2R-P1-RA-09-2	14004	2680	140	0	585	168	0	289	270	303	1349	208	0	98	283	65	170	0	0	0	290	0	0	0	267	120	117	11	0	0	33	0	12	17	0	7	0	0	0	0	0	0	0	10	0	17	0	0	8
ITS1F-ITS2R-P1-RA-10-2	18061	3420	368	4006	971	0	0	396	362	990	0	313	1051	624	97	433	286	501	0	454	0	1129	0	0	17	0	0	66	0	0	45	0	0	24	0	39	0	39	43	0	0	0	32	16	12	14	0	0	13
ITS1F-ITS2R-P1-RA-11-2	22402	1630	8899	1743	506	5515	1683	148	192	91	0	327	394	699	356	187	78	260	2108	177	0	0	0	0	21	0	0	16	0	147	13	0	22	17	0	5	0	2	0	0	0	0	0	0	12	0	0	0	0
ITS1F-ITS2R-P1-RA-12-2	34670	3655	3558	1755	1613	934	1798	500	539	644	0	415	407	321	445	113	101	253	9	171	0	297	0	0	4	0	0	14	594	31	16	0	25	0	0	51	0	8	0	0	0	0	6	8	6	3	0	0	5
ITS1F-ITS2R-P1-RA-13-2	30221	2527	722	0	367	98	501	294	258	91	1048	287	0	158	153	137	80	0	71	0	199	0	0	0	0	70	104	18	35	63	9	0	58	9	0	0	0	0	0	0	0	0	0	4	5	7	0	0	0
ITS1F-ITS2R-P1-RA-14-2	13636	5193	12927	1495	1492	5893	697	968	666	297	0	880	386	292	232	235	208	184	6	81	0	0	0	0	103	0	0	52	0	15	0	0	28	20	0	47	0	9	0	0	0	0	11	17	19	0	22	0	7
ITS1F-ITS2R-P1-RA-15-2	19604	3873	7169	1100	2310	783	231	715	901	338	0	502	327	279	683	144	658	146	56	131	0	0	0	75	3	0	0	18	0	13	15	0	34	10	0	63	0	74	0	697	0	0	37	5	23	10	0	0	0
ITS1F-ITS2R-P1-RA-16-2	7694	11461	3598	2316	3640	98	482	2623	1672	1671	0	1009	419	294	780	229	867	305	38	179	0	0	0	195	24	0	0	108	444	345	85	0	86	95	0	60	0	132	80	0	725	693	99	29	78	114	13	0	63
ITS1F-ITS2R-P1-RA-17-2	19364	3423	1487	0	412	573	1706	423	439	284	1533	285	0	140	276	109	206	0	38	0	339	0	0	71	147	214	115	17	0	25	20	0	10	11	0	25	0	0	0	0	0	0	0	7	50	0	10	0	0
ITS1F-ITS2R-P1-RA-18-2	18950	2056	3973	1243	435	701	724	392	254	154	0	270	245	437	94	141	67	179	0	136	0	0	0	0	533	0	0	18	0	40	25	0	85	17	0	0	0	9	0	0	0	0	0	0	24	2	37	0	7
ITS1F-ITS2R-P1-RA-19-2	37568	2026	2624	1188	709	529	1486	468	203	230	0	305	305	50	613	42	105	110	0	79	0	0	2862	0	0	0	0	5	0	0	21	0	20	7	0	21	0	5	0	0	0	0	0	3	6	0	0	0	7
ITS1F-ITS2R-P1-RA-20-2	2118	2694	26	0	658	77	216	165	319	1172	3940	155	0	151	99	148	123	0	410	0	1036	0	0	0	0	562	478	96	0	0	47	11	19	14	0	11	0	12	0	0	0	0	19	11	4	0	0	12	8
ITS1F-ITS2R-P1-RA-21-2	3940	4962	37	4517	2525	0	0	176	563	1818	0	289	928	418	81	337	345	564	55	384	0	217	0	92	23	0	0	69	0	0	118	42	30	275	0	44	0	8	101	0	0	0	26	23	0	25	0	53	17
ITS1F-ITS2R-P1-RA-22-2	20118	4834	1720	1279	1031	148	364	1358	664	86	0	670	404	116	890	89	310	215	14	121	0	152	0	101	7	0	0	63	0	0	50	0	33	14	0	10	0	13	35	0	0	0	5	24	14	13	27	0	22
ITS1F-ITS2R-P1-RA-23-2	67	9108	11	6665	468	0	0	277	780	2410	0	226	1707	111	84	152	161	1008	7	799	0	0	0	214	203	0	0	124	0	0	80	289	27	18	0	149	0	42	47	0	0	0	13	36	0	4	0	5	28
ITS1F-ITS2R-P1-RA-24-2	12027	4749	9417	1316	4611	3100	5973	862	1439	504	0	1016	303	288	846	119	649	152	271	73	0	0	0	0	0	0	0	30	614	0	37	0	63	7	0	13	0	17	0	0	0	0	17	6	9	49	51	0	28
ITS1F-ITS2R-P1-RA-25-2	871	5266	43	0	940	0	65	1069	561	1064	2685	421	0	203	176	276	149	0	2168	0	691	0	0	0	463	291	272	137	0	12	111	718	39	7	0	16	0	17	50	0	0	0	61	63	11	84	0	0	6
ITS1F-ITS2R-P1-RA-26-2	16432	7184	7180	1473	1936	1504	852	2405	1937	454	0	635	276	2520	554	828	149	216	33	177	0	0	0	127	0	0	0	53	102	32	19	0	61	107	0	11	0	29	0	0	0	0	4	11	66	0	112	0	12
ITS1F-ITS2R-P1-RA-27-2	13891	4403	14335	2468	1955	1006	2071	935	829	754	0	645	671	653	156	322	165	306	5	198	0	0	0	97	6	0	0	24	0	0	0	0	43	52	952	32	0	12	24	0	0	0	12	11	25	4	20	0	20
ITS1F-ITS2R-P1-RA-28-2	5133	5729	6229	2129	1453	4455	4635	1727	1165	1536	0	1191	674	903	661	559	309	242	677	185	0	0	0	153	66	0	0	50	0	505	81	25	46	75	0	11	0	0	39	0	0	0	34	28	62	7	11	0	21
ITS1F-ITS2R-P1-RA-29-2	2831	9328	3642	0	1409	3315	2381	2339	1869	286	2496	908	0	1196	2920	346	262	0	0	0	551	1000	0	322	211	283	266	52	0	49	41	0	42	17	0	20	0	0	48	0	0	0	10	30	0	44	23	0	22
ITS1F-ITS2R-P1-RA-30-2	2724	4177	32	2814	1656	0	0	821	543	489	0	726	696	531	866	379	210	368	8	204	0	0	0	67	0	0	0	58	0	30	87	0	54	3	0	24	0	10	42	0	0	0	26	32	0	79	77	25	28
[truncated: 139 more columns]
