# Supplementary material for: A Metabarcoding Analysis of the Mycobiome of Wheat Ears Across a Topographically Heterogeneous Field
Source: Front Microbiol. 2019 Sep 10;10:2095. doi: 10.3389/fmicb.2019.02095 (PMC6746991; doi:10.3389/fmicb.2019.02095)
Supplement: Supplementary file 2 [file Data_Sheet_2.ZIP › scripts_and_data/Statistical_analysis.R]

#####Gabriele Schiro
#####A Metabarcoding analysis of the 
#####mycobiome of wheat ears across a topographically heterogeneous field.
#####Statistical analyisis
#####insert this script file, the ASV table, the environmental tables, 
#####the shapefiles (shp, dbf, shx, prj) and the coordinates all in the same folder
dir<-dirname(rstudioapi::getSourceEditorContext()$path)
setwd(dir)
####load the data#### 
###beware!!!###from the output of dada2 i chaged the names of the samples to make them the same as env
vegASV<-read.csv2("seqtab.csv",header=TRUE) #OTUs tab
rownames(vegASV)<-vegASV[,1]
vegASV<-vegASV[,-1]
colnames(vegASV)<-sprintf("asv%03d", seq(1,188))
vegASV28<-vegASV[-c(7,8),]#(depleted of the the points 7 and 8, microclimatic stations not working)
library(vegan)
AVShellinger<-decostand(vegASV, method="hellinger",  na.rm=FALSE)
AVShellinger28<-decostand(vegASV28, method="hellinger",  na.rm=FALSE)
#environmental tab
env<-read.csv2("env.csv")
rownames(env)<-env[,1]
env<-env[,-1]
env<-env[-c(7,8),]
envstd<-env[,-c(2,5)]
envstd<-decostand(envstd, method="standardize", na.rm=TRUE)
####Selection of Environmental predictors and standardization
library(ggstatsplot)
ggstatsplot::ggcorrmat(data = env, sig.level = 0.05,
                       cor.vars.names = c("Temperature","Humidity","Soil.humidity","LWI","Plant.heigth"),
                       matrix.type = "lower",
                       outline.col = "white"
)

#I keep temperature, soil humidity and LWI
####dbRDA with environment####
rda_0<-dbrda(formula = AVShellinger28 ~ 1, data = envstd, distance="bray")
rda_1<-dbrda(formula = AVShellinger28 ~ . , data = envstd, distance="bray")  
a<-ordistep(rda_0, scope=formula(rda_1), perm.max=200, direction="forward")
####temperature is the only selected variable
rda_2<-dbrda(formula = AVShellinger28 ~ temperature, data = envstd, distance="bray")
anova(rda_2, by="margin")
RsquareAdj(rda_2)


####Spatial data with whole matrix####
#Raakow MEM
#install.packages("adespatial")
library(adespatial) # for most of the functions
library(ade4) # for s.value plots...
library(spdep) # for MEM, cell2nb...
library(sp)
library(rgdal)
library(raster)
coordinate <- read.csv("coordinate.csv")
coordinate <- coordinate[order(coordinate$ID_1),] 
coordinates(coordinate) <- cbind(coordinate$X , coordinate$Y) 
proj4string(coordinate) = CRS("+proj=longlat +datum=WGS84 +no_defs")#change it again to long-lat (for calculation)
coordinate.xy<-data.frame(matrix(ncol = 2, nrow = 30))
coordinate.xy<-coordinate@coords
#eigenvectormaps#
nbnear.fungi<-dnearneigh(as.matrix(coordinate.xy),longlat = TRUE, 0.01,0.125) # use truncation above distance of 180 meters
nbnear.fungi
plot(nbnear.fungi,coordinate.xy, col="red", pch=20, cex=2)
swm.fungi<-nb2listw(nbnear.fungi) # transform to spatial weighting matrix
mem.fungi<-mem(swm.fungi)# generate MEMs
barplot(attr(mem.fungi, "values"), main="Eigenvalues", cex.main=0.8) 
mem.fungi1<-mem.fungi[-c(7,8),]
# select for significant MEMs
AVShellinger<-decostand(vegASV, method="hellinger",  na.rm=FALSE)
dbrda_0<-dbrda( AVShellinger ~ 1, mem.fungi, distance="bray")  # Model with intercept only
dbrda_1<-dbrda( AVShellinger  ~ ., mem.fungi, distance= "bray")  # Model with all explanatory variables
ordistep(dbrda_0, scope=formula(dbrda_1), perm.max=200, direction="forward")
#select_mem2 as the one with significant effect
rdp1<-dbrda(AVShellinger~mem.fungi$MEM2, distance="bray")
anova(rdp1, by="margin")
RsquareAdj(rdp1)misdemeanorvarpart
rdp2<-dbrda(AVShellinger28~envstd[,1]+mem.fungi1$MEM2, distance="bray")
anova(rdp2, by="margin")
forplotting<--data.frame(matrix(ncol = 3, nrow = 28))
forplotting[,1]<-envstd[,1]
forplotting[,2]<-mem.fungi1[,2]
colnames(forplotting)<-c("Temperature","MEM2")
coordinate.xy1<-coordinate.xy[-c(7,8),]
#plotting mems
#first charge the part "spatial analysis from "new main skript"#charge the map
shape <- shapefile("Raakow.shp")
shape1 <- spTransform(shape,  "+proj=longlat +datum=WGS84 +no_defs")#change it again to long-lat (for calculation)
par(mfrow=c(1,3)) 
coordinate.xy1<-coordinate.xy[-c(7:8),]
temp<-envstd$temperature
plot(shape1)
s.value(coordinate.xy1, temp, csub=1,csize=1.3, clegend = 1, add.plot=TRUE)
plot(shape1)
s.value(coordinate.xy, mem.fungi$MEM2 , csub=1,csize=1.3, clegend = 1, add.plot=TRUE)

####full model and Variation partitioning####
forplotting<--data.frame(matrix(ncol = 2, nrow = 28))
forplotting[,1]<-envstd[,1]
forplotting[,2]<-mem.fungi1[,2]
colnames(forplotting)<-c("Temperature","MEM")
rdp2<-dbrda(AVShellinger28~Temperature+MEM, data=forplotting, distance="bray")
library(car)
anova<-Anova(rdp2, by="margin")
anova
RsquareAdj(rdp2)

vp1<-varpart(AVShellinger28, envstd[,1], mem.fungi1[,2])
vp1
plot(vp1, cutoff = -10)
par(mfrow=c(1,1)) 

varpart2.MEM <- 
  function(Y, X1, X2, is.MEM=NULL, method="hierarchical")
    #
    # Hierarchical and proportional variation partitioning of Y 
    # with respect to X1 and X2.
    #
    # Usage:
    # Y : Vector, matrix or data frame of response data.
    # X1, X2 : Vectors, matrices or data frames of explanatory data.
    # is.MEM=NULL : No matrix of MEM eigenfunctions, or only one. That matrix 
    #       will receive no special treatment since no hierarchy of spatial 
    #       submodels has to be set. Classical variation partitioning is used.
    # is.MEM = c(1:2) : Matrices X1 and X2 contain MEM eigenfunctions. 
#		Place the broad-scale MEM model before the fine-scale model.
# method="hierarchical" : Hierarchical partitioning.
#       ="proportional" : Proportional apportioning of the shared fractions.
#       ="classical"    : classical variation partitioning.
# Methods can be abbreviated to any recognizable subset, e.g. "h", "p", "c".
#
# Note -- Classical variation partitioning is used if method="classical",
# if is.MEM=NULL, or if there is a single file of MEM (e.g. is.MEM=2).
#
# Author:: Pierre Legendre
# License: GPL-2
  {
    require(vegan)
    method <- match.arg(method, c("hierarchical", "proportional","classical"))
    x <- varpart(Y, X1, X2)   # The heavy work is done by varpart()
    #
    if(method=="classical") return(x)
    if(any(is.MEM < 1) || any(is.MEM > 2)) stop("Error in is.MEM statement")
    if(!is.null(is.MEM)) {
      if(length(is.MEM) == 1) {
        cat("Partitioning with no special treatment for a single MEM file\n")
        return(x)
      } else {
        are.MEM <- TRUE
        cat("Files X1 and X2 contain MEM eigenfunctions\n")
      }
    } else { return(x) }
    #
    if(length(is.MEM) == 2) {    # Two matrices of MEM
      ### method="hierarchical"
      if(method=="hierarchical") {
        cat("Hierarchical partitioning of the shared fraction\n")
        x$part$indfract[1,3] <- sum(x$part$indfract[1:2,3])
        x$part$indfract[2,3] <- NA
        
      } else {
        ### method="proportional"
        cat("Proportional apportioning of the shared fraction\n")
        a <- x$part$indfract[1,3]
        b <- x$part$indfract[2,3]
        c <- x$part$indfract[3,3]
        b.to.a <- b * a/(a+c)
        b.to.c <- b * c/(a+c)
        x$part$indfract[1,3] <- a + b.to.a
        x$part$indfract[2,3] <- NA
        x$part$indfract[3,3] <- c + b.to.c
      }
      # Check results
      if(abs(sum(x$part$indfract[c(1,3),3])-x$part$fract[3,3]) > 1e-10) 
        cat("Error in fraction calculation\n")
      return(x)
    }
  }

vp2<-varpart2.MEM(AVShellinger28, envstd[,1], mem.fungi1[,2], is.MEM= c(1:2), method="proportional")
vp2
plot(vp2, cutoff = -10)
####Barplots####
#frst:Average barplots
library(plyr)
library(ggplot2)
tax<-read.csv2("taxa.csv")
#prepare dataframe
###first i need to calculate which genus represents more than 0.5 % relative abundace
average<-data.frame(matrix(ncol = 2, nrow = 188))
average[,1]<-colSums(vegASV)
average[,2]<-tax$Genus
average<-ddply(average, .(X2), summarise, X1=sum(X1))
average[,3] = (average$X1*100) / sum(average$X1)#relative abundance (%)
average<-average[!(average$V3<0.5),]###remove genera with lower relative abunance than 0.5
average<-average[,-3]
colnames(average)<-c("genus","average")
average$average<-average$average/30


###now I only select those genera from the previous selection
vegASV1<-data.frame(matrix(ncol = 188, nrow = 31))
vegASV1[1:30,]<-vegASV
vegASV1[31,]<-tax$Genus
df <-data.frame(matrix(ncol=1,nrow=31))
df[,1]<-c(1:31)
for (i in 1:188) { 
  if (vegASV1[31,i] %in% average$genus )
    {
      a<-vegASV1[1:31,i]}else 
    {
      a<-(vegASV1[1:30,i])
      a[31]<-"Others"
    }
  df<-cbind(df,a)
  }
df<-t(df)
####Plot average#
dfavg <-data.frame(matrix(ncol=2,nrow=188))
dfavg[,2]<-(colSums(vegASV)/30)
dfavg[,1]<-df[2:189,31]
dfavg[,2]<-as.integer(dfavg[,2])
dfavg<-ddply(dfavg, .(X1), summarise, X2=sum(X2))
colnames(dfavg)<-c("genus","dfavg")
#################coldest points are number 12,11 and 18, 
#11
beleven <-data.frame(matrix(ncol=2,nrow=188))
beleven[,2]<-df[2:189,11]
beleven[,1]<-df[2:189,31]
beleven[,2]<-as.integer(beleven[,2])
beleven<-ddply(beleven, .(X1), summarise, X2=sum(X2))
#eleven[,3] = (eleven$X1*100) / sum(eleven$X1)#relative abundance (%)
#eleven<-eleven[,-2]
colnames(beleven)<-c("genus","beleven")
#12
atwelve <-data.frame(matrix(ncol=2,nrow=102))
atwelve[,1]<-df[2:103,12]
atwelve[,2]<-df[2:103,31]
atwelve[,1]<-as.integer(atwelve[,1])
atwelve<-ddply(atwelve, .(X2), summarise, X1=sum(X1))
#twelve[,3] = (twelve$X1*100) / sum(twelve$X1)#relative abundance (%)
#twelve<-twelve[,-2]
colnames(atwelve)<-c("genus","atwelve")

#18
ceighteen <-data.frame(matrix(ncol=2,nrow=102))
ceighteen[,1]<-df[2:103,18]
ceighteen[,2]<-df[2:103,31]
ceighteen[,1]<-as.integer(ceighteen[,1])
ceighteen<-ddply(ceighteen, .(X2), summarise, X1=sum(X1))
#eighteen[,3] = (eighteen$X1*100) / sum(eighteen$X1)#relative abundance (%)
#eighteen<-eighteen[,-2]
colnames(ceighteen)<-c("genus","ceighteen")

##################warmest 23,20 and 21
#20
etwenty <-data.frame(matrix(ncol=2,nrow=102))
etwenty[,1]<-df[2:103,20]
etwenty[,2]<-df[2:103,31]
etwenty[,1]<-as.integer(etwenty[,1])
etwenty<-ddply(etwenty, .(X2), summarise, X1=sum(X1))
#twenty[,3] = (twenty$X1*100) / sum(twenty$X1)#relative abundance (%)
#twenty<-twenty[,-2]
colnames(etwenty)<-c("genus","etwenty")

#21
dtwentyone <-data.frame(matrix(ncol=2,nrow=102))
dtwentyone[,1]<-df[2:103,21]
dtwentyone[,2]<-df[2:103,31]
dtwentyone[,1]<-as.integer(dtwentyone[,1])
dtwentyone<-ddply(dtwentyone, .(X2), summarise, X1=sum(X1))
#twentyone[,3] = (twentyone$X1*100) / sum(twentyone$X1)#relative abundance (%)
#twentyone<-twentyone[,-2]
colnames(dtwentyone)<-c("genus","dtwentyone")

#23
ftwentythree <-data.frame(matrix(ncol=2,nrow=102))
ftwentythree[,1]<-df[2:103,23]
ftwentythree[,2]<-df[2:103,31]
ftwentythree[,1]<-as.integer(ftwentythree[,1])
ftwentythree<-ddply(ftwentythree, .(X2), summarise, X1=sum(X1))  
#ftwentythree[,3] = (ftwentythree$X1*100) / sum(ftwentythree$X1)#relative abundance (%)
#ftwentythree<-ftwentythree[,-2]
colnames(ftwentythree)<-c("genus","ftwentythree")

###ggplot
library(ggplot2)
library(reshape)
total <-Reduce(merge, list(dfavg, beleven, atwelve, ceighteen, etwenty, dtwentyone,ftwentythree))
totalbarplot<-melt(total)
ggplot(totalbarplot, aes(fill=genus, y=value, x=variable)) + 
  geom_bar( stat="identity", position="fill")+# +
  theme_linedraw()+ scale_fill_brewer(palette="Paired")+
  theme( panel.grid = element_blank())+
  theme(legend.position="left")+
 guides(fill = guide_legend(label.position = "left", label.hjust = 1))
  


total<-melt(total)
p <- ggplot(total, aes(x = variable , y = value)) +
  geom_bar(aes(fill = genus), stat="identity")+# +
 theme_linedraw()+ scale_fill_brewer(palette="Paired")+
  theme( panel.grid = element_blank())  # removes the vertical lines
  #geom_text(aes(label = value, y = genus), size = 3)
p
####Clustering####
names20<-read.csv2("tax20.csv", header=FALSE)
names20<-names20$V1
vegASV20<-data.frame(matrix(ncol = 20, nrow = 30))
ASVveg<-decostand(vegASV, method="standardize",  na.rm=FALSE)
vegASV20<-ASVveg[,1:20]
colnames(vegASV20)<-names20
#mtscaled <- as.matrix(vegASV20)
#vegASV20<-as.matrix(t(vegASV20))
library(RColorBrewer)
#heatmap(vegASV20, hclustfun = function(x) hclust(x,method = 'ward.D2'),
#        margins = c(10, 10))#,col = brewer.pal(9, "qMSOstd")
library(cluster)
vegASV20<-t(vegASV20)
dist<-vegdist(vegASV20, method  = "euclidian")
clusters <- hclust(dist, method = "ward.D2")

plot(clusters)
dend<-as.dendrogram(clusters)
#optimal number of clusters
library(factoextra)
library(RColorBrewer)
fviz_nbclust(t(vegASV20), FUNcluster=kmeans , method = "silhouette")
library(dendextend)
dend %>% set("branches_k_color", k=3,  value = c("red2", "mediumblue", "green4")) %>% plot
dend %>% as.dendrogram %>% 
  set("branches_k_color", k = 3, value = c("red2", "mediumblue", "green4")) %>%
  set("labels_colors", k=3 ,value = c("red2", "mediumblue", "green4"))%>%
  plot

library(pvclust)
spech.pv<-pvclust(t(vegASV20), method.hclust="ward.D2", method.dist="euclidean")
plot(spech.pv)

spech.pv %>% as.dendrogram %>% 
  set("branches_k_color", k = 3, value = c("red2", "mediumblue", "green4")) %>%
  set("labels_colors", k=3 ,value = c("red2", "mediumblue", "green4"))%>%
  plot
spech.pv %>% text


####RDA with ASVs####
vegASV2028<-vegASV28[,1:20]
names20<-read.csv2("tax20.csv", header=FALSE)
names20<-names20$V1
colnames(vegASV2028)<-names20
forplotting<--data.frame(matrix(ncol = 2, nrow = 28))
forplotting[,1]<-envstd[,1]
forplotting[,2]<-mem.fungi1[,2]
#forplotting[,3]<--mem.fungi1[,5]
colnames(forplotting)<-c("Temperature","MEM2")
rdp2<-rda(vegASV2028~., data=forplotting, scale=T, dist="hellinger")
anova(rdp2, by="margin")
RsquareAdj(rdp2)
plot(rdp2, type = "n",display="species")
a<-goodness(rdp2, summarize=TRUE, unity=T)
ab<-rowSums(a)
text(rdp2, dis="sp", select= ab> 0.2, col=556,cex=0.7, scale=3 )
#text(rdp2,display="species",col=556, cex=0.7, scale=3)
points(rdp2,display="cn",col="black",scale=3)
text(rdp2,display="cn",col="black")


####linear correlations####
correlations<-data.frame(matrix(ncol=8,nrow=20))
rownames(correlations)<-names20
colnames(correlations)<-c("slope-temp","q-temp","R2-t","p-value-t","slope-mem","q-mems","R2-mem","p-value-mem")
vegASVstd2028<-decostand(vegASV2028, method="standardize",  na.rm=FALSE)

for (i in 1:20) 
{ 
  m<-lm(vegASVstd2028[,i]~forplotting$Temperature)
  correlations[i,1]<-m$coefficients[2]
  correlations[i,2]<-m$coefficients[1]
  correlations[i,3]<-summary(m)$r.squared
  correlations[i,4]<-summary(m)$coefficient[2,4]
  m<-lm(vegASVstd2028[,i]~forplotting$MEM2)
  correlations[i,5]<-m$coefficients[2]
  correlations[i,6]<-m$coefficients[1]
  correlations[i,7]<-summary(m)$r.squared
  correlations[i,8]<-summary(m)$coefficient[2,4]
}
par(mar=c(2,2,2,2))
par(mfrow=c(2,2)) 

cor.test(vegASVstd2028$Fusarium.1,env$temperature)
plot(vegASVstd2028$Fusarium.1~env$temperature)
abline(lm(vegASVstd2028$Fusarium.1~env$temperature), col="red")
plot(vegASVstd2028$Fusarium.1~forplotting$MEM2)
abline(lm(vegASVstd2028$Fusarium.1~forplotting$MEM2), col="red")
plot(vegASVstd2028$Epicoccum~env$temperature)
abline(lm(vegASVstd2028$Epicoccum~env$temperature), col="red")
plot(vegASVstd2028$Vishniacozyma.1~forplotting$MEM2)
abline(lm(vegASVstd2028$Sporobolomyces~forplotting$MEM2), col="red")
