# Supplementary material for: A Metabarcoding Analysis of the Mycobiome of Wheat Ears Across a Topographically Heterogeneous Field
Source: Front Microbiol. 2019 Sep 10;10:2095. doi: 10.3389/fmicb.2019.02095 (PMC6746991; doi:10.3389/fmicb.2019.02095)
Supplement: Supplementary file 2 [file Data_Sheet_2.ZIP › scripts_and_data/tax20.csv]

Fusarium.1
Cladosporium.1
Monographella.1
Alternaria.1
Vishniacozyma.1
Monographella.2
Monographella.3
Sporobolomyces
Cladosporium.2
Epicoccum
Alternaria.2
Vishniacozyma.3
Alternaria.3
Neoascochyta
Vishniacozyma.4
Ascochyta
Vishniacozyma 5
Alternaria.4
Fusarium.2
Alternaria.5
